# Supplementary material for: Antimicrobial Activity of Micrurus Venoms and Bioactive Films Functionalized with Purified L-Amino Acid Oxidase
Source: Toxins (Basel). 2026 May 22;18(6):240. doi: 10.3390/toxins18060240 (PMC13307728; doi:10.3390/toxins18060240)
Supplement: Supplementary file 1 [file toxins-18-00240-s001.zip]

Archive with 1 entries (1 files):
- toxins-4260531-supplementary.pdf
